# Supplementary material for: Radiomics-Based Computed Tomography Urogram Approach for the Prediction of Survival and Recurrence in Upper Urinary Tract Urothelial Carcinoma
Source: Cancers (Basel). 2024 Sep 10;16(18):3119. doi: 10.3390/cancers16183119 (PMC11429600; doi:10.3390/cancers16183119)
Supplement: Supplementary file 1 [file cancers-16-03119-s001.zip]

Archive with 1 entries (1 files):
- cancers-3152647-supplementary.pdf
